# Supplementary material for: Predicting hepatocellular carcinoma through cross-talk genes identified by risk pathways
Source: Oncotarget. 2018 Apr 20;9(30):21259–67. doi: 10.18632/oncotarget.24915 (PMC5940387; doi:10.18632/oncotarget.24915)
Supplement: Supplementary file 2 [file oncotarget-09-21259-s002.xlsx]

## Sheet: down-regulated
Supplementary Table 1: Differentially expressed genes.
CHST4
SRD5A2
NAT2
CLEC1B
C14ORF68
CLEC4G
IGFALS
CYP1A2
PAMR1
HAMP
GPR128
LOC143941
APOF
FCN3
FCN2
ECM1
MT1M
MT1H
MT1F
MT1G
MT1A
TTC36
CETP
VIPR1
DBH
CNDP1
PTH1R
COLEC10
LCAT
MTE

## Sheet: up-regulated
PSMB3
MTCH1
SNRPD2
PLOD3
SLC25A39
TUBA1B
TUBA1A
NPLOC4
GPC3
ANAPC5
NUP107
NUP62
DPH2
STIP1
NCOA6
PSMB4
POGK
C1ORF85
DCTN2
GLTP
LOC650152
CDCA5
DDX39
ZC3HC1
BUB3
RIC8A
CBX3
MRPS12
MRPS10
CKAP4
CKAP5
GTF3C2
GARS
MTIF2
FAM20B
DCAF7
POLR3C
FEN1
DKC1
EPRS
SUPT16H
LOC649076
PSMD4
TOMM40L
CEP350
CTNNA1
LOC653162
SWAP70
RFX5
TMEM101
H2AFY
C1ORF77
ACBD3
MPZL1
SLC26A6
KPNA4
B4GALT3
HSPB1
ACLY
MANBAL
WDR70
PRPF3
EXOSC1
USP39
ZBTB9
C6ORF125
NCAPG
NONO
PARP1
C20ORF43
PTPN1
ANGEL2
SMG7
MCRS1
NOL11
RALA
SAE1
ANXA2
CDC20
THY1
SCNM1
LOC100131336
C8ORF33
PRC1
PRCC
LOC651816
CD34
TOMM40
METTL13
FAM189B
RNASEN
TOP2A
FLOT1
RPP21
BOLA2
LOC728368
LOC441089
RNF34
INTS4
GORASP2
PHF5A
LARP4B
TUBG1
TAX1BP1
CAP2
REPIN1
PTK2
PTCD1
CCDC34
GTPBP4
EFTUD2
CPSF3
DNAJB11
STRADA
GBA
COMMD4
CD2BP2
UBE2I
UBE2C
UBE2Z
EIF6
CSE1L
SLC39A1
CCT3
LOC728564
NEU1
MGC4677
DENND5A
LARS
ABCF1
RFXANK
CIP29
NME1
MCM7
DYNC1H1
CCNB2
LAMC1
CASP2
ASPM
IRAK1
SMARCD1
CAPNS1
KPNB1
HGS
LSM2
ISG20L2
APOA1BP
DPAGT1
AKR1C3
DEDD
ZNF207
MED20
ATP6V1F
NUSAP1
CFL1
COL4A1
XPNPEP1
EIF2B4
NDRG3
LOC388524
PIGC
PUF60
PLVAP
C1ORF35
HSPBL2
OBFC2B
CREB3L2
SHC1
FRMD8
DPF2
SNRPB
SNRPC
PTTG1
PYCR2
U2AF2
LGTN
LOC731049
SNX27
NIPA2
ARF1
C22ORF30
HSP90AB1
POLR2G
POLR2H
TMCO1
CDK4
CCDC97
ILK
NUP205
HNRPR
PODXL
COG2
PSME3
YTHDF1
PPM1G
CS
AP3B1
ZYX
VPS72
COPA
SLC35A2
SLC41A3
MCM3
ZBTB22
TAF10
AATF
MGC3731
SCAMP3
C7ORF47
COMMD5
C6ORF153
SF3B4
SF3B2
PEA15
FLAD1
USP3
APH1A
ARD1A
SPATS2
