# Supplementary material for: Predicting hepatocellular carcinoma through cross-talk genes identified by risk pathways
Source: Oncotarget. 2018 Apr 20;9(30):21259–67. doi: 10.18632/oncotarget.24915 (PMC5940387; doi:10.18632/oncotarget.24915)
Supplement: Supplementary file 3 [file oncotarget-09-21259-s003.xlsx]

## Sheet: Sheet1
	Supplementary Table 2: Functions enriched by the genes in HCC-specific network.
Functions enriched by the dysregulated genes (TOP50)	Functions enriched by the genes in HCC-specific network (TOP50)
GO_MITOTIC_CELL_CYCLE	GO_MITOTIC_CELL_CYCLE
GO_CELL_CYCLE_PROCESS	GO_CELL_CYCLE_PROCESS
GO_CELL_CYCLE	GO_CELL_CYCLE
GO_RNA_PROCESSING	GO_RNA_SPLICING_VIA_TRANSESTERIFICATION_REACTIONS
GO_MRNA_PROCESSING	GO_MRNA_PROCESSING
GO_NEGATIVE_REGULATION_OF_PROTEIN_METABOLIC_PROCESS	GO_REGULATION_OF_MITOTIC_CELL_CYCLE
GO_RNA_SPLICING_VIA_TRANSESTERIFICATION_REACTIONS	GO_RNA_SPLICING
GO_RNA_SPLICING	GO_REGULATION_OF_CELL_CYCLE
GO_POSTTRANSCRIPTIONAL_REGULATION_OF_GENE_EXPRESSION	GO_MRNA_METABOLIC_PROCESS
GO_REGULATION_OF_MITOTIC_CELL_CYCLE	GO_ANAPHASE_PROMOTING_COMPLEX_DEPENDENT_CATABOLIC_PROCESS
GO_REGULATION_OF_TRANSFERASE_ACTIVITY	GO_RNA_PROCESSING
GO_MACROMOLECULAR_COMPLEX_ASSEMBLY	GO_REGULATION_OF_PROTEIN_CATABOLIC_PROCESS
GO_REGULATION_OF_CATABOLIC_PROCESS	GO_REGULATION_OF_CATABOLIC_PROCESS
GO_REGULATION_OF_CELL_CYCLE	GO_REGULATION_OF_CELLULAR_PROTEIN_CATABOLIC_PROCESS
GO_NEGATIVE_REGULATION_OF_MOLECULAR_FUNCTION	GO_REGULATION_OF_TRANSFERASE_ACTIVITY
GO_CHROMOSOME_ORGANIZATION	GO_NEGATIVE_REGULATION_OF_PROTEIN_METABOLIC_PROCESS
GO_REGULATION_OF_PROTEIN_CATABOLIC_PROCESS	GO_PROTEIN_MODIFICATION_BY_SMALL_PROTEIN_CONJUGATION_OR_REMOVAL
GO_PROTEIN_MODIFICATION_BY_SMALL_PROTEIN_CONJUGATION_OR_REMOVAL	GO_POSITIVE_REGULATION_OF_PROTEIN_METABOLIC_PROCESS
GO_CELLULAR_RESPONSE_TO_ORGANIC_SUBSTANCE	GO_POSITIVE_REGULATION_OF_CATABOLIC_PROCESS
GO_NEGATIVE_REGULATION_OF_TRANSFERASE_ACTIVITY	GO_CELLULAR_RESPONSE_TO_ORGANIC_SUBSTANCE
GO_POSITIVE_REGULATION_OF_PROTEIN_METABOLIC_PROCESS	GO_POSTTRANSCRIPTIONAL_REGULATION_OF_GENE_EXPRESSION
GO_POSITIVE_REGULATION_OF_MOLECULAR_FUNCTION	GO_REGULATION_OF_PROTEIN_MODIFICATION_PROCESS
GO_REGULATION_OF_CELLULAR_PROTEIN_CATABOLIC_PROCESS	GO_NEGATIVE_REGULATION_OF_TRANSFERASE_ACTIVITY
GO_ANAPHASE_PROMOTING_COMPLEX_DEPENDENT_CATABOLIC_PROCESS	GO_POSITIVE_REGULATION_OF_MOLECULAR_FUNCTION
GO_POSITIVE_REGULATION_OF_CATABOLIC_PROCESS	GO_NEGATIVE_REGULATION_OF_MOLECULAR_FUNCTION
GO_POSITIVE_REGULATION_OF_CATALYTIC_ACTIVITY	GO_CHROMOSOME_ORGANIZATION
GO_NEGATIVE_REGULATION_OF_PROTEIN_MODIFICATION_PROCESS	GO_NEGATIVE_REGULATION_OF_PROTEIN_MODIFICATION_PROCESS
GO_REGULATION_OF_PROTEIN_MODIFICATION_PROCESS	GO_MACROMOLECULAR_COMPLEX_ASSEMBLY
GO_MRNA_METABOLIC_PROCESS	GO_POSITIVE_REGULATION_OF_CATALYTIC_ACTIVITY
GO_CELL_DIVISION	GO_REGULATION_OF_CELL_CYCLE_PHASE_TRANSITION
GO_PROTEIN_COMPLEX_SUBUNIT_ORGANIZATION	GO_REGULATION_OF_CELL_CYCLE_PROCESS
GO_ESTABLISHMENT_OF_LOCALIZATION_IN_CELL	GO_REGULATION_OF_PROTEIN_UBIQUITINATION_INVOLVED_IN_UBIQUITIN_DEPENDENT_PROTEIN_CATABOLIC_PROCESS
GO_NUCLEAR_TRANSPORT	GO_POSITIVE_REGULATION_OF_LIGASE_ACTIVITY
GO_MITOTIC_NUCLEAR_DIVISION	GO_REGULATION_OF_LIGASE_ACTIVITY
GO_REGULATION_OF_ORGANELLE_ORGANIZATION	GO_POSITIVE_REGULATION_OF_CELLULAR_PROTEIN_CATABOLIC_PROCESS
GO_CELLULAR_RESPONSE_TO_STRESS	GO_POSITIVE_REGULATION_OF_PROTEIN_MODIFICATION_BY_SMALL_PROTEIN_CONJUGATION_OR_REMOVAL
GO_NEGATIVE_REGULATION_OF_CATALYTIC_ACTIVITY	GO_POSITIVE_REGULATION_OF_PROTEIN_CATABOLIC_PROCESS
GO_ORGANELLE_FISSION	GO_POSITIVE_REGULATION_OF_PROTEOLYSIS
GO_NUCLEAR_EXPORT	GO_REGULATION_OF_PROTEIN_MODIFICATION_BY_SMALL_PROTEIN_CONJUGATION_OR_REMOVAL
GO_CELLULAR_RESPONSE_TO_CADMIUM_ION	GO_PROTEASOMAL_PROTEIN_CATABOLIC_PROCESS
GO_DNA_METABOLIC_PROCESS	GO_NEGATIVE_REGULATION_OF_PROTEIN_MODIFICATION_BY_SMALL_PROTEIN_CONJUGATION_OR_REMOVAL
GO_RIBONUCLEOPROTEIN_COMPLEX_BIOGENESIS	GO_REGULATION_OF_PROTEOLYSIS
GO_IMMUNE_SYSTEM_PROCESS	GO_POSITIVE_REGULATION_OF_TRANSFERASE_ACTIVITY
GO_RIBONUCLEOPROTEIN_COMPLEX_LOCALIZATION	GO_REGULATION_OF_RNA_STABILITY
GO_NUCLEOBASE_CONTAINING_COMPOUND_TRANSPORT	GO_POSITIVE_REGULATION_OF_PROTEIN_MODIFICATION_PROCESS
GO_CYTOSKELETON_ORGANIZATION	GO_MACROMOLECULE_CATABOLIC_PROCESS
GO_CATABOLIC_PROCESS	GO_INNATE_IMMUNE_RESPONSE_ACTIVATING_CELL_SURFACE_RECEPTOR_SIGNALING_PATHWAY
GO_PROTEOLYSIS	GO_NIK_NF_KAPPAB_SIGNALING
GO_CELLULAR_RESPONSE_TO_DNA_DAMAGE_STIMULUS	GO_PROTEIN_POLYUBIQUITINATION
GO_CELLULAR_CATABOLIC_PROCESS	GO_PROTEIN_CATABOLIC_PROCESS
