# Supplementary material for: Predicting hepatocellular carcinoma through cross-talk genes identified by risk pathways
Source: Oncotarget. 2018 Apr 20;9(30):21259–67. doi: 10.18632/oncotarget.24915 (PMC5940387; doi:10.18632/oncotarget.24915)
Supplement: Supplementary file 4 [file oncotarget-09-21259-s004.xlsx]

## Sheet: Sheet1
Supplementary Table 3: The state scores of genes in HCC-specific network.
Gene	Score
ESR1	-1369.06
AR	-892.363
FYN	-657.545
PPARGC1A	-531.627
CDH1	-496.6
PTH1R	-418.268
CETP	-397.906
IGF1	-375.113
FCN3	-343.553
POLR2E	-317.888
VIPR1	-267.64
MYC	-266.205
HAMP	-254.243
FCN2	-253.07
UBB	-252.193
PSMA2	-251.991
CNBP	-170.424
NDEL1	-164.69
EGFR	-140.855
CCND1	-112.936
CDKN1A	-92.3897
PAFAH1B1	-86.2644
CALM1	-57.1475
PSMB11	-27.3575
APP	-1.36481
WBP4	0.414743
ZCCHC13	1.92732
KNCN	2.70191
SUMO4	10.7988
FBXO25	14.9382
CDKN1B	18.4948
CENPC1	22.7499
PSMA7	24.9554
CDC40	29.8258
APC2	35.0911
APC	35.5616
ITGB3	42.2601
ERBB2	50.2687
CDK9	56.4022
CNTN2	56.8297
PSMA8	57.568
APBB1	83.6087
CCAR1	93.7288
INS	97.4158
CCNH	99.8757
ANAPC10	114.944
HDAC5	117.88
AKT1	127.07
SMN1	147.289
PSMA3	149.699
HNRNPUL1	151.591
TUBGCP3	155.59
CDC26	166.384
PSMB10	168.947
SMARCAD1	185.427
RBM8A	201.261
LSM3	218.22
POLR2C	223.438
FGFR1OP	223.861
CCDC85B	223.892
SUMO1	223.961
PSMD5	235.347
SNRNP200	236.232
INTS4	237.821
E2F1	240.597
POT1	241.055
NINL	244.635
GLTP	245.439
SF1	245.624
SRRM1	246.113
FRMD8	247.243
XRCC5	248.453
RFX5	250.596
SWAP70	257.958
APH1A	259.619
NPLOC4	262.157
RNASEN	262.218
STRADA	264.049
SLC25A39	264.72
ACBD3	268.065
DEDD	268.767
PTCD1	270.922
C22orf30	274.035
SNX27	275.687
PCBP2	276.154
TMCO1	276.577
SCNM1	278.598
PODXL	282.315
ANGEL2	284.793
USP3	287.385
MRPS10	288.536
NDRG3	290.415
MTCH1	290.458
GARS	297.788
GTF2H1	304.42
NEU1	305.409
PSMD7	314.215
METTL13	326.887
NUDT21	331.052
CALCOCO2	332.756
HIPK2	336.177
PSMA5	336.638
HIF1A	337.197
POLR3B	356.852
TP53	358.67
COPB1	365.883
NFX1	379.244
CDC6	380.079
CSTF1	381.167
ANAPC2	381.487
PSMD6	383.674
SUMO2	388.212
ACTN1	396.444
SMC1A	400.033
PCF11	401.013
TADA2A	401.327
RB1	406.535
DENND5A	416.565
PSMB6	417.879
WDR70	421.717
PSMD9	427.343
YTHDF1	428.653
COL4A1	432.943
EXOSC1	433.026
MIS12	434.357
RFXANK	436.986
C1orf77	440.627
CREB3L2	441.885
TAX1BP1	442.799
MPZL1	442.954
PYCR2	444.623
ITGB1	445.071
LARP4B	449.014
HNRNPU	450.266
PPAN	452.908
SNRPN	456.132
VHL	456.425
THY1	466.314
EIF2B4	468.328
BOLA2	469.723
ICT1	471.715
CAPNS1	473.405
HNRNPK	474.859
ABCF1	478.687
XPNPEP1	479.939
NUSAP1	491.205
HNRNPD	493.298
REPIN1	499.587
SMAD2	502.782
CEP350	504.656
PSMD12	506.473
UBC	509.012
SART3	511.13
SF3B14	511.4
GORASP2	520.877
HSP90AA1	527.429
PRCC	528.519
TXNL4A	530.429
GTF2E2	532.739
GTF2E1	535.793
HNRNPF	535.967
WDR77	536.122
BUB1B	538.996
AP3B1	548.131
HNRNPA2B1	549.936
MNAT1	560.123
MED7	560.951
MEPCE	565.072
PSMA6	566.444
PRPF40A	572.449
TBL1XR1	573.559
CBL	574.003
TOP2B	574.353
NUP153	575.313
HNRNPA0	582.347
KIF18A	583.17
EIF2C1	585.133
PSME1	585.329
SH3KBP1	586.001
NEDD8	588.04
SRRM2	588.082
ZBTB9	600.167
DHX38	601.061
GBA	601.943
TERF2	603.557
GRB2	605.717
RELA	611.321
CSTF3	614.327
MLF1IP	616.473
SMAD4	617.841
PSMC1	618.727
VEGFA	623.596
FZR1	623.993
PCNA	625.386
PSMA1	629.675
MRPS12	630.036
HSPD1	632.863
YBX1	637.442
NCAPG	642.444
ASPM	642.878
ARF1	646.789
C1orf35	647.721
CLASP1	648.108
PSMC6	650.532
RAN	652.886
POU2F1	652.905
NFKB1	656.669
CLASP2	659.06
CASP2	659.923
EP300	661.541
TCEA1	663.334
FLOT1	665.47
SCAMP3	668.177
LAMC1	668.277
NUP160	677.289
HNRNPM	679.815
PRPF6	680.476
RNF34	683.596
ZYX	685.963
CS	687.044
SGOL1	690.079
PLOD3	690.392
PRPF19	694.285
SP1	697.496
PEA15	702.379
HNRNPR	703.55
DCAF7	704.401
PPP1CA	706.121
EWSR1	708.607
CCDC97	715.572
ERCC2	715.885
BANF1	716.617
HDAC3	727.36
SF3A1	727.421
AATF	735.22
PSMF1	738.197
KPNA4	739.438
ZC3HC1	744.935
CKAP4	749.926
PSME4	753.766
ELAVL1	755.555
PSMB1	756.424
POLR2L	762.812
BRCA1	767.835
HDGF	768.667
YWHAG	768.953
RBX1	770.246
EIF2C2	772.531
AXIN1	774.943
RBM5	777.359
PSMD13	780.315
NDE1	785.981
HNRNPL	786.84
VPS72	795.679
IRAK1	804.941
MFAP1	811.858
PSMC4	815.512
CREBBP	815.665
POLR2A	815.697
BLM	818.35
SMG7	819.581
POLR1C	824.315
PCBP1	825.138
SRC	828.307
RALA	830.589
PTPN1	830.753
PSMD8	834.494
USP39	836.851
DNAJB11	842.684
TUBGCP2	842.751
POLR2B	843.367
PSMD10	847.6
RPA1	848.256
PRPF8	850.693
H3F3A	854.869
UCHL5	857.187
MAPK1	859.711
SF3B5	861.496
CDC5L	861.889
CENPE	865.324
SNRNP40	866.571
SNW1	868.711
LSM2	870.671
TBP	874.763
CPSF2	877.483
HNRNPA1	880.15
CDCA5	880.226
PSMC3	880.52
PLK1	881.355
SGOL2	881.705
ZNF207	882.053
BTRC	883.527
SUPT5H	886.073
PSMD11	886.736
RNGTT	888.21
PPP1CC	890.477
PPM1G	894.051
PSMB7	895.678
FUS	897.11
NCBP1	897.197
MCRS1	897.609
SNRPD3	899.569
SF3B3	908.257
SSRP1	912.535
PPP2CA	915.529
NME1	921.197
ERCC3	921.95
POLR2F	925.672
NSL1	928.019
CTNNA1	930.023
TERF1	932.811
YWHAQ	939.679
CLP1	941.051
SNRPF	942.532
SIRT7	944.285
AHCTF1	954.843
SAE1	961.838
PSMC5	962.699
CDKN2A	969.266
CPSF1	971.69
RANGAP1	972.51
HSPA4	974.012
ANAPC7	977.083
STIP1	978.579
ANAPC11	983.703
DSN1	990.593
CCNB2	991.269
MED20	991.934
PPP2R1A	992.068
ACLY	992.157
ZW10	997.028
LARS	1001.29
SF3A3	1006.15
RAE1	1006.79
TAF4	1007.63
ANXA2	1008.01
SNRNP70	1009.33
H2AFY	1011.68
CFL1	1013.88
PUF60	1014.69
UBA52	1015.03
POLR2I	1017.76
GTPBP4	1020.23
NCOA6	1032.43
NUP43	1034.58
XRCC6	1037.48
POLR2D	1037.91
RUVBL2	1044.95
NHP2L1	1050.47
RUVBL1	1050.9
SKP1	1053.75
GTF3C2	1057.95
DHX9	1061.38
HSPB1	1062.28
EIF6	1063.08
TUBA1B	1064.15
CBX3	1067.85
DPF2	1072.26
POLR3C	1076.25
COPA	1081.82
HDAC2	1083.03
HGS	1090.02
CSE1L	1097.42
CDK2	1106.68
SMARCD1	1107.61
CSNK1D	1114.24
SKA1	1129.69
SHC1	1132.71
NOP56	1143.88
ILK	1146.33
PSMB2	1154.7
GTF2F1	1158.71
U2AF1	1160.68
CUL1	1177.08
SNRPC	1178.24
SF3A2	1180.37
NUP205	1181.02
PTBP1	1182.14
SMARCC1	1185.87
PSMC2	1188.05
SMAD3	1196.57
PRPF4	1199.75
PIN1	1200.82
TH1L	1201.74
PRPF3	1204.5
FEN1	1215.05
PTK2	1219.4
TCEB1	1221.47
CDT1	1221.8
EPRS	1222.78
DDX39	1230.38
PRKDC	1233.09
NUP85	1233.15
CCNB1	1233.42
UBE2I	1236.06
SF3B1	1241.1
SKP2	1243.35
CCT3	1243.45
MAPRE1	1247.76
TUBA1A	1251.2
UBE2E1	1259.52
DYNC1H1	1268.02
SMARCA4	1273.23
PSMD3	1277.33
PSMD14	1279.03
CCNA2	1283.3
NUP37	1286.92
CDC16	1292.43
PABPN1	1295.48
ANAPC4	1296.48
DDX23	1296.67
NUP62	1310.76
YWHAZ	1315.07
PSMA4	1316.89
KNTC1	1317.08
GTF2F2	1319.02
SNRPB2	1323.53
DNAJC8	1323.68
CDK7	1330.11
THOC4	1333.6
NEK2	1334.27
TUBG1	1337.15
PSMB5	1337.23
PSMD1	1343.87
MCM3	1357.95
NONO	1363.58
CDC25A	1364.03
CDCA8	1373.24
BIRC5	1376.49
DKC1	1383.34
DCTN2	1409.18
HSP90AB1	1431.11
CDC23	1436.74
SNRPG	1439.9
KPNB1	1441.59
NUP133	1442.91
TAF10	1444.74
XPO1	1457.31
MCM7	1463.81
CENPA	1475.29
SNRPB	1488.27
HDAC1	1489.19
BUB1	1518.15
UPF3B	1518.6
PRC1	1523.7
CDK4	1524.9
ANAPC5	1534.21
NUP107	1542.66
ANAPC1	1559.48
PSMD2	1575.28
RNPS1	1590.01
SNRPA1	1591.72
PSME3	1601.4
SUPT16H	1613.11
PSMB3	1639.96
HNRNPC	1640.6
TOP2A	1654.25
SNRPA	1664.42
CD2BP2	1675.33
PSMB4	1712.6
AURKA	1747.56
CKAP5	1750.83
PARP1	1777.41
NCBP2	1785.63
PSMD4	1786.6
PHF5A	1818.14
CSTF2	1825.51
BUB3	1853.01
AURKB	1887.81
SNRPD2	1889.42
SF3B2	1891.69
CPSF3	1965.99
EFTUD2	2058.79
UBE2C	2082.19
SF3B4	2087.86
U2AF2	2089.5
PTTG1	2111.03
POLR2H	2158.94
CDC20	2284.62
POLR2G	2301.71
