# Supplementary material for: Predicting hepatocellular carcinoma through cross-talk genes identified by risk pathways
Source: Oncotarget. 2018 Apr 20;9(30):21259–67. doi: 10.18632/oncotarget.24915 (PMC5940387; doi:10.18632/oncotarget.24915)
Supplement: Supplementary file 5 [file oncotarget-09-21259-s005.xlsx]

## Sheet: genes
Supplementary Table 4: 104 initial cross-talk genes and their enriched pathways.
Gene	Frequency
MAPK1	15
TP53	13
AKT1	11
CCND1	11
EGFR	10
E2F1	9
GRB2	9
RB1	9
CDK4	8
CDKN1A	8
CREBBP	8
EP300	8
ERBB2	8
RBX1	8
SMAD3	8
SMAD4	8
CDKN2A	7
MYC	7
SMAD2	7
CDH1	6
CDK2	6
IGF1	6
CUL1	5
NFKB1	5
RELA	5
SKP1	5
VEGFA	5
ANAPC1	4
ANAPC10	4
ANAPC11	4
ANAPC2	4
ANAPC4	4
ANAPC5	4
ANAPC7	4
APC	4
APC2	4
AXIN1	4
CDC16	4
CDC23	4
CDC26	4
CDKN1B	4
HDAC1	4
HDAC2	4
SKP2	4
BTRC	3
BUB1	3
CBL	3
CCNB1	3
CCNB2	3
CDC20	3
COL4A1	3
CTNNA1	3
FZR1	3
HSP90AA1	3
HSP90AB1	3
INS	3
ITGB1	3
PLK1	3
POLR2A	3
POLR2B	3
POLR2C	3
POLR2D	3
POLR2F	3
POLR2G	3
POLR2H	3
POLR2I	3
POLR2L	3
PPP2CA	3
PPP2R1A	3
SHC1	3
TCEB1	3
VHL	3
ACTN1	2
AR	2
BIRC5	2
CCNA2	2
CCNH	2
CDC25A	2
CDK7	2
CREB3L2	2
FYN	2
GTF2H1	2
HIF1A	2
ILK	2
LAMC1	2
PCNA	2
POLR1C	2
POLR3B	2
POLR3C	2
PPP1CA	2
PPP1CC	2
PRKDC	2
PRPF19	2
PTK2	2
PTTG1	2
RALA	2
SMC1A	2
SP1	2
SRC	2
TAF4	2
TBP	2
YWHAG	2
YWHAQ	2
YWHAZ	2

## Sheet: pathway
Term	PValue	Genes	FDR
hsa05211:Renal cell carcinoma	9.41405e-06	AKT1, MAPK1, HIF1A, EP300, GRB2, VHL, VEGFA, CREBBP, TCEB1, RBX1	0.0102188
hsa00240:Pyrimidine metabolism	2.6076e-06	POLR2H, POLR2G, POLR2F, POLR2L, POLR2I, POLR1C, POLR2D, POLR3C, POLR2C, POLR3B, POLR2B, POLR2A	0.00283059
hsa04012:ErbB signaling pathway	1.07e-06	EGFR, AKT1, MAPK1, CDKN1A, PTK2, CDKN1B, GRB2, ERBB2, CBL, SHC1, MYC, SRC	0.00116151
hsa05218:Melanoma	1.28042e-07	E2F1, EGFR, AKT1, MAPK1, CDKN1A, CCND1, CDKN2A, TP53, IGF1, CDH1, RB1, CDK4	0.000138994
hsa04350:TGF-beta signaling pathway	1.25432e-07	MAPK1, PPP2R1A, EP300, SP1, PPP2CA, CREBBP, SMAD4, SMAD3, SMAD2, SKP1, MYC, CUL1, RBX1	0.00013616
hsa05223:Non-small cell lung cancer	8.53402e-08	E2F1, EGFR, AKT1, MAPK1, CCND1, CDKN2A, GRB2, ERBB2, TP53, RB1, CDK4	9.26393e-05
hsa05016:Huntington's disease	8.12838e-08	POLR2H, POLR2G, TAF4, POLR2F, POLR2L, POLR2I, CREBBP, TP53, TBP, POLR2D, POLR2C, POLR2B, POLR2A, HDAC2, EP300, SP1, HDAC1, CREB3L2	8.8236e-05
hsa04510:Focal adhesion	7.36098e-08	EGFR, COL4A1, GRB2, ERBB2, ACTN1, IGF1, PPP1CC, ITGB1, SRC, AKT1, MAPK1, PPP1CA, PTK2, CCND1, FYN, ILK, VEGFA, SHC1, LAMC1	7.99056e-05
hsa04310:Wnt signaling pathway	4.01891e-08	PPP2R1A, APC2, BTRC, CREBBP, TP53, SMAD4, SMAD3, SMAD2, SKP1, RBX1, CCND1, EP300, PPP2CA, MYC, CUL1, AXIN1, APC	4.36265e-05
hsa04520:Adherens junction	3.07377e-08	EGFR, ERBB2, CREBBP, SMAD4, SMAD3, ACTN1, SMAD2, CDH1, CTNNA1, SRC, MAPK1, EP300, FYN	3.33667e-05
hsa05210:Colorectal cancer	8.53426e-09	EGFR, APC2, GRB2, TP53, SMAD4, SMAD3, BIRC5, SMAD2, AKT1, MAPK1, CCND1, MYC, APC, AXIN1	9.2642e-06
hsa05214:Glioma	2.82253e-09	E2F1, EGFR, GRB2, TP53, IGF1, RB1, CDK4, AKT1, MAPK1, CCND1, CDKN1A, CDKN2A, SHC1	3.06395e-06
hsa05222:Small cell lung cancer	6.59223e-11	E2F1, COL4A1, RELA, TP53, SKP2, NFKB1, RB1, CDK4, ITGB1, CDK2, AKT1, PTK2, CCND1, CDKN1B, LAMC1, MYC	7.15606e-08
hsa05219:Bladder cancer	1.66273e-11	E2F1, EGFR, ERBB2, TP53, CDH1, RB1, CDK4, MAPK1, CCND1, CDKN1A, CDKN2A, VEGFA, MYC	1.80494e-08
hsa05213:Endometrial cancer	1.47767e-11	EGFR, APC2, GRB2, ERBB2, TP53, CDH1, CTNNA1, AKT1, MAPK1, CCND1, ILK, MYC, APC, AXIN1	1.60405e-08
hsa03020:RNA polymerase	2.21114e-12	POLR2H, POLR2G, POLR2F, POLR2L, POLR2I, POLR1C, POLR2D, POLR3C, POLR2C, POLR3B, POLR2B, POLR2A	2.40024e-09
hsa04120:Ubiquitin mediated proteolysis	1.58094e-12	ANAPC1, ANAPC2, FZR1, ANAPC5, VHL, BTRC, CBL, ANAPC4, SKP2, CDC23, ANAPC10, CDC20, CDC16, SKP1, ANAPC11, CDC26, RBX1, PRPF19, TCEB1, ANAPC7, CUL1	1.71618e-09
hsa05212:Pancreatic cancer	3.96827e-13	E2F1, EGFR, ERBB2, RELA, TP53, SMAD4, SMAD3, NFKB1, SMAD2, RB1, CDK4, AKT1, MAPK1, CCND1, CDKN2A, VEGFA, RALA	4.30733e-10
hsa05220:Chronic myeloid leukemia	1.31594e-16	E2F1, GRB2, RELA, CBL, TP53, SMAD4, SMAD3, NFKB1, RB1, CDK4, AKT1, MAPK1, CCND1, CDKN1A, CDKN2A, CDKN1B, HDAC2, HDAC1, SHC1, MYC	1.22125e-13
hsa05215:Prostate cancer	1.3618e-17	E2F1, EGFR, HSP90AB1, AR, HSP90AA1, GRB2, RELA, ERBB2, CREBBP, TP53, IGF1, NFKB1, RB1, CDK2, AKT1, MAPK1, CCND1, CDKN1A, CDKN1B, EP300, INS, CREB3L2	1.47828e-14
hsa04914:Progesterone-mediated oocyte maturation	1.42554e-20	HSP90AB1, ANAPC1, ANAPC2, FZR1, HSP90AA1, ANAPC5, ANAPC4, CDC23, IGF1, ANAPC10, CDC16, ANAPC11, CDC26, CDC25A, CDK2, AKT1, CCNB1, MAPK1, CCNB2, INS, PLK1, BUB1, ANAPC7, CCNA2	1.54747e-17
hsa05200:Pathways in cancer	1.67545e-27	HSP90AB1, E2F1, APC2, GRB2, ERBB2, CDH1, NFKB1, ITGB1, RBX1, AKT1, PTK2, CDKN2A, RALA, MYC, AXIN1, APC, EGFR, AR, HSP90AA1, COL4A1, VHL, RELA, CBL, CREBBP, SKP2, TP53, SMAD4, SMAD3, IGF1, BIRC5, SMAD2, RB1, CTNNA1, CDK4, CDK2, MAPK1, CDKN1A, CCND1, EP300, HDAC2, HIF1A, CDKN1B, HDAC1, VEGFA, LAMC1, TCEB1	1.81875e-24
hsa04114:Oocyte meiosis	5.6351e-30	YWHAZ, BTRC, ANAPC10, PTTG1, ANAPC11, CDC16, RBX1, INS, PPP2CA, BUB1, CUL1, ANAPC1, PPP2R1A, ANAPC2, AR, ANAPC5, ANAPC4, IGF1, CDC23, CDC20, SKP1, PPP1CC, CDC26, CDK2, CCNB1, MAPK1, YWHAG, PPP1CA, CCNB2, PLK1, YWHAQ, ANAPC7, SMC1A	6.11707e-27
hsa04110:Cell cycle	2.93317e-51	E2F1, FZR1, YWHAZ, PRKDC, ANAPC10, PTTG1, CDC16, ANAPC11, RBX1, CDKN2A, BUB1, MYC, CCNA2, CUL1, ANAPC1, ANAPC2, ANAPC5, CCNH, ANAPC4, CREBBP, SKP2, TP53, SMAD4, SMAD3, CDC23, CDC20, SMAD2, RB1, CDK7, SKP1, CDC26, CDK4, CDC25A, CDK2, CCNB1, CCND1, YWHAG, CDKN1A, EP300, HDAC2, CCNB2, CDKN1B, HDAC1, PLK1, YWHAQ, PCNA, ANAPC7, SMC1A	3.18405e-48
