# Supplementary material for: Predicting hepatocellular carcinoma through cross-talk genes identified by risk pathways
Source: Oncotarget. 2018 Apr 20;9(30):21259–67. doi: 10.18632/oncotarget.24915 (PMC5940387; doi:10.18632/oncotarget.24915)
Supplement: Supplementary file 6 [file oncotarget-09-21259-s006.xlsx]

## Sheet: Model genes
Supplementary Table 5: 45 cross-talk genes in our model and their enriched pathways.
CCNH
CDK7
CREB3L2*
ILK*
LAMC1*
POLR1C
POLR3C*
PTK2*
PTTG1*
RALA*
TAF4
TBP
YWHAQ
YWHAZ
COL4A1*
CTNNA1*
HSP90AB1*
POLR2B
POLR2F
POLR2G*
POLR2H*
POLR2I
PPP2CA
SHC1*
TCEB1
ANAPC1
ANAPC11
ANAPC4
ANAPC5*
AXIN1
CDC16
HDAC2
SKP2
CUL1
NFKB1
CDK2
CDKN2A
SMAD2
CDK4*
CREBBP
ERBB2
RBX1
SMAD4
EGFR
MAPK1
*differentially expressed genes

## Sheet: Pathways
Pathways enricher for 45 cross-talk genes in our model
Term	Count	%	PValue	Genes	List Total	Pop Hits	Pop Total	Fold Enrichment	Bonferroni	Benjamini	FDR	PMID
hsa04110:Cell cycle	20	44.4444	1.53607e-22	ANAPC1, YWHAZ, ANAPC5, CCNH, ANAPC4, CREBBP, SMAD4, SKP2, SMAD2, CDC16, PTTG1, ANAPC11, CDK7, CDK4, CDK2, RBX1, CDKN2A, HDAC2, YWHAQ, CUL1	45	124	6910	24.767	2.11978e-20	2.11978e-20	1.80783e-19	PMID: 27356570
hsa05200:Pathways in cancer	21	46.6667	3.89762e-14	HSP90AB1, EGFR, COL4A1, ERBB2, CREBBP, SMAD4, SKP2, NFKB1, SMAD2, CTNNA1, CDK4, CDK2, RBX1, MAPK1, PTK2, CDKN2A, HDAC2, RALA, LAMC1, TCEB1, AXIN1	45	393	6910	8.20526	5.3777e-12	2.68885e-12	4.58633e-11	PMID: 25403569
hsa04114:Oocyte meiosis	13	28.8889	1.77488e-12	ANAPC1, YWHAZ, ANAPC5, ANAPC4, CDC16, ANAPC11, PTTG1, CDK2, RBX1, MAPK1, PPP2CA, YWHAQ, CUL1	45	109	6910	18.314	2.44938e-10	8.1646e-11	2.08894e-09	PMID: 26366411
hsa05169:Epstein-Barr virus infection	15	33.3333	4.88407e-12	POLR2H, POLR2G, POLR2F, YWHAZ, CREBBP, POLR2I, SKP2, NFKB1, POLR1C, TBP, POLR3C, CDK2, POLR2B, HDAC2, YWHAQ	45	190	6910	12.1228	6.74005e-10	1.68501e-10	5.7482e-09	PMID: 26388997
hsa05212:Pancreatic cancer	9	20	5.34316e-09	EGFR, MAPK1, CDKN2A, ERBB2, SMAD4, RALA, NFKB1, SMAD2, CDK4	45	65	6910	21.2615	7.37356e-07	1.47471e-07	6.28848e-06	PMID: 27957501
hsa03020:RNA polymerase	7	15.5556	3.74937e-08	POLR2H, POLR2G, POLR2F, POLR2I, POLR1C, POLR3C, POLR2B	45	32	6910	33.5903	5.17412e-06	8.62355e-07	4.41272e-05	PMID: 28436950
hsa05166:HTLV-I infection	13	28.8889	3.79238e-08	ANAPC1, CDKN2A, ANAPC5, ANAPC4, CREBBP, SMAD4, NFKB1, SMAD2, TBP, CDC16, PTTG1, ANAPC11, CDK4	45	256	6910	7.79774	5.23347e-06	7.47641e-07	4.46334e-05	PMID: 28123439
hsa05203:Viral carcinogenesis	12	26.6667	3.89747e-08	MAPK1, YWHAZ, CDKN2A, HDAC2, CREBBP, CREB3L2, SKP2, YWHAQ, NFKB1, TBP, CDK4, CDK2	45	205	6910	8.98862	5.37849e-06	6.72313e-07	4.58701e-05	PMID: 28432224
hsa04151:PI3K-Akt signaling pathway	13	28.8889	9.82719e-07	EGFR, HSP90AB1, MAPK1, PTK2, YWHAZ, COL4A1, PPP2CA, CREB3L2, YWHAQ, NFKB1, LAMC1, CDK4, CDK2	45	345	6910	5.78615	0.000135606	1.50683e-05	0.00115658	PMID: 28432271
hsa04914:Progesterone-mediated oocyte maturation	8	17.7778	1.03237e-06	HSP90AB1, ANAPC1, MAPK1, ANAPC5, ANAPC4, CDC16, ANAPC11, CDK2	45	87	6910	14.1201	0.000142456	1.42466e-05	0.00121501	PMID: 26625895
hsa05215:Prostate cancer	8	17.7778	1.1163e-06	HSP90AB1, EGFR, MAPK1, ERBB2, CREBBP, CREB3L2, NFKB1, CDK2	45	88	6910	13.9596	0.000154038	1.40044e-05	0.00131379	PMID: 27278879
hsa04120:Ubiquitin mediated proteolysis	9	20	1.8893e-06	ANAPC1, ANAPC5, ANAPC4, SKP2, TCEB1, CDC16, ANAPC11, CUL1, RBX1	45	137	6910	10.0876	0.00026069	2.17268e-05	0.00222354	PMID: 22905093
hsa05016:Huntington's disease	10	22.2222	2.50179e-06	POLR2H, POLR2G, POLR2F, TAF4, HDAC2, CREBBP, POLR2I, CREB3L2, TBP, POLR2B	45	192	6910	7.99769	0.000345188	2.65571e-05	0.00294437	PMID: 25372838
hsa05161:Hepatitis B	9	20	2.89912e-06	MAPK1, YWHAZ, CREBBP, SMAD4, CREB3L2, YWHAQ, NFKB1, CDK4, CDK2	45	145	6910	9.53103	0.0004	2.85767e-05	0.00341199	PMID: 28430652
hsa04520:Adherens junction	7	15.5556	4.92666e-06	EGFR, MAPK1, ERBB2, CREBBP, SMAD4, SMAD2, CTNNA1	45	71	6910	15.1393	0.000679649	4.53243e-05	0.00579814	PMID: 25702679
hsa05220:Chronic myeloid leukemia	7	15.5556	5.34914e-06	MAPK1, CDKN2A, HDAC2, SMAD4, NFKB1, SHC1, CDK4	45	72	6910	14.929	0.000737911	4.61354e-05	0.00629534	PMID: 21501493
hsa04350:TGF-beta signaling pathway	7	15.5556	1.31477e-05	MAPK1, PPP2CA, CREBBP, SMAD4, SMAD2, CUL1, RBX1	45	84	6910	12.7963	0.00181275	0.000106723	0.0154727	PMID: 26751819
hsa05222:Small cell lung cancer	7	15.5556	1.40794e-05	PTK2, COL4A1, SKP2, NFKB1, LAMC1, CDK4, CDK2	45	85	6910	12.6458	0.00194108	0.000107937	0.0165691	PMID: 27866042
hsa05213:Endometrial cancer	6	13.3333	1.72498e-05	EGFR, MAPK1, ERBB2, ILK, CTNNA1, AXIN1	45	52	6910	17.7179	0.00237766	0.000125281	0.0202997	PMID: 22174824
hsa04066:HIF-1 signaling pathway	7	15.5556	3.18619e-05	EGFR, MAPK1, ERBB2, CREBBP, NFKB1, TCEB1, RBX1	45	98	6910	10.9683	0.00438736	0.000219827	0.0374926	PMID: 26388997
