# Supplementary material for: Predicting hepatocellular carcinoma through cross-talk genes identified by risk pathways
Source: Oncotarget. 2018 Apr 20;9(30):21259–67. doi: 10.18632/oncotarget.24915 (PMC5940387; doi:10.18632/oncotarget.24915)
Supplement: Supplementary file 7 [file oncotarget-09-21259-s007.xls]

## Sheet: 249&45
Supplementary Table 6: The comparison of functions enriched by 45 cross-talk genes and others.
Functions enriched by 249 dysregulated genes (TOP50)
GO_MITOTIC_CELL_CYCLE
GO_CELL_CYCLE_PROCESS
GO_CELL_CYCLE
GO_NEGATIVE_REGULATION_OF_PROTEIN_METABOLIC_PROCESS
GO_CELL_DIVISION
GO_REGULATION_OF_MITOTIC_CELL_CYCLE
GO_REGULATION_OF_TRANSFERASE_ACTIVITY
GO_REGULATION_OF_CATABOLIC_PROCESS
GO_REGULATION_OF_CELL_CYCLE
GO_CELLULAR_RESPONSE_TO_STRESS
GO_REGULATION_OF_PROTEIN_CATABOLIC_PROCESS
GO_CELLULAR_RESPONSE_TO_ORGANIC_SUBSTANCE
GO_POSITIVE_REGULATION_OF_PROTEIN_METABOLIC_PROCESS
GO_POSITIVE_REGULATION_OF_MOLECULAR_FUNCTION
GO_REGULATION_OF_CELLULAR_PROTEIN_CATABOLIC_PROCESS
GO_POSITIVE_REGULATION_OF_CATALYTIC_ACTIVITY
GO_REGULATION_OF_PROTEIN_MODIFICATION_PROCESS
GO_RNA_PROCESSING
GO_MRNA_METABOLIC_PROCESS
GO_MRNA_PROCESSING
GO_RNA_SPLICING_VIA_TRANSESTERIFICATION_REACTIONS
GO_PROTEIN_COMPLEX_SUBUNIT_ORGANIZATION
GO_RNA_SPLICING
GO_ESTABLISHMENT_OF_LOCALIZATION_IN_CELL
GO_POSTTRANSCRIPTIONAL_REGULATION_OF_GENE_EXPRESSION
GO_MACROMOLECULAR_COMPLEX_ASSEMBLY
GO_NUCLEAR_TRANSPORT
GO_MITOTIC_NUCLEAR_DIVISION
GO_REGULATION_OF_ORGANELLE_ORGANIZATION
GO_NEGATIVE_REGULATION_OF_MOLECULAR_FUNCTION
GO_NEGATIVE_REGULATION_OF_CATALYTIC_ACTIVITY
GO_ORGANELLE_FISSION
GO_NUCLEAR_EXPORT
GO_CHROMOSOME_ORGANIZATION
GO_PROTEIN_MODIFICATION_BY_SMALL_PROTEIN_CONJUGATION_OR_REMOVAL
GO_NEGATIVE_REGULATION_OF_TRANSFERASE_ACTIVITY
GO_CELLULAR_RESPONSE_TO_CADMIUM_ION
GO_DNA_METABOLIC_PROCESS
GO_RIBONUCLEOPROTEIN_COMPLEX_BIOGENESIS
GO_ANAPHASE_PROMOTING_COMPLEX_DEPENDENT_CATABOLIC_PROCESS
GO_IMMUNE_SYSTEM_PROCESS
GO_POSITIVE_REGULATION_OF_CATABOLIC_PROCESS
GO_RIBONUCLEOPROTEIN_COMPLEX_LOCALIZATION
GO_NUCLEOBASE_CONTAINING_COMPOUND_TRANSPORT
GO_CYTOSKELETON_ORGANIZATION
GO_NEGATIVE_REGULATION_OF_PROTEIN_MODIFICATION_PROCESS
GO_CATABOLIC_PROCESS
GO_PROTEOLYSIS
GO_CELLULAR_RESPONSE_TO_DNA_DAMAGE_STIMULUS
GO_CELLULAR_CATABOLIC_PROCESS

## Sheet: 87&45
Functions enriched by 87 genes identified by Lars (TOP50)
GO_REGULATION_OF_MITOTIC_CELL_CYCLE
GO_REGULATION_OF_CELL_CYCLE
GO_REGULATION_OF_CELL_CYCLE_PROCESS
GO_REGULATION_OF_CELL_CYCLE_PHASE_TRANSITION
GO_REGULATION_OF_PROTEIN_MODIFICATION_PROCESS
GO_REGULATION_OF_TRANSFERASE_ACTIVITY
GO_CELL_CYCLE_PROCESS
GO_MITOTIC_CELL_CYCLE
GO_CELL_CYCLE
GO_POSITIVE_REGULATION_OF_PROTEIN_METABOLIC_PROCESS
GO_POSITIVE_REGULATION_OF_PROTEIN_MODIFICATION_PROCESS
GO_REGULATION_OF_PROTEIN_CATABOLIC_PROCESS
GO_NEGATIVE_REGULATION_OF_PROTEIN_METABOLIC_PROCESS
GO_POSITIVE_REGULATION_OF_TRANSFERASE_ACTIVITY
GO_POSITIVE_REGULATION_OF_BIOSYNTHETIC_PROCESS
GO_REGULATION_OF_CATABOLIC_PROCESS
GO_CELLULAR_RESPONSE_TO_STRESS
GO_POSITIVE_REGULATION_OF_MOLECULAR_FUNCTION
GO_CELLULAR_RESPONSE_TO_ORGANIC_SUBSTANCE
GO_POSITIVE_REGULATION_OF_GENE_EXPRESSION
GO_RESPONSE_TO_ENDOGENOUS_STIMULUS
GO_CELLULAR_RESPONSE_TO_ENDOGENOUS_STIMULUS
GO_POSITIVE_REGULATION_OF_CATALYTIC_ACTIVITY
GO_RESPONSE_TO_GROWTH_FACTOR
GO_REGULATION_OF_CELLULAR_PROTEIN_CATABOLIC_PROCESS
GO_CELL_DIVISION
GO_REGULATION_OF_CELL_PROLIFERATION
GO_REGULATION_OF_PROTEIN_MODIFICATION_BY_SMALL_PROTEIN_CONJUGATION_OR_REMOVAL
GO_REGULATION_OF_LIGASE_ACTIVITY
GO_PROTEIN_UBIQUITINATION_INVOLVED_IN_UBIQUITIN_DEPENDENT_PROTEIN_CATABOLIC_PROCESS
GO_INTRACELLULAR_SIGNAL_TRANSDUCTION
GO_PROTEASOMAL_PROTEIN_CATABOLIC_PROCESS
GO_POSITIVE_REGULATION_OF_RESPONSE_TO_STIMULUS
GO_NEGATIVE_REGULATION_OF_TRANSFERASE_ACTIVITY
GO_REGULATION_OF_PROTEOLYSIS
GO_NEGATIVE_REGULATION_OF_MOLECULAR_FUNCTION
GO_NEGATIVE_REGULATION_OF_CATALYTIC_ACTIVITY
GO_REGULATION_OF_PROTEIN_UBIQUITINATION_INVOLVED_IN_UBIQUITIN_DEPENDENT_PROTEIN_CATABOLIC_PROCESS
GO_REGULATION_OF_ORGANELLE_ORGANIZATION
GO_RESPONSE_TO_ABIOTIC_STIMULUS
GO_POSITIVE_REGULATION_OF_CELLULAR_COMPONENT_ORGANIZATION
GO_POSITIVE_REGULATION_OF_CATABOLIC_PROCESS
GO_NEGATIVE_REGULATION_OF_PROTEIN_MODIFICATION_PROCESS
GO_POSITIVE_REGULATION_OF_PROTEOLYSIS
GO_POSITIVE_REGULATION_OF_PROTEIN_CATABOLIC_PROCESS
GO_POSITIVE_REGULATION_OF_CELLULAR_PROTEIN_CATABOLIC_PROCESS
GO_MITOTIC_NUCLEAR_DIVISION
GO_CELL_CYCLE_PHASE_TRANSITION
GO_POSITIVE_REGULATION_OF_LIGASE_ACTIVITY
GO_REGULATION_OF_PHOSPHORUS_METABOLIC_PROCESS

## Sheet: 45
Functions enriched by 45 cross-talk model genes (TOP50)
GO_POSITIVE_REGULATION_OF_BIOSYNTHETIC_PROCESS
GO_POSITIVE_REGULATION_OF_GENE_EXPRESSION
GO_REGULATION_OF_TRANSFERASE_ACTIVITY
GO_REGULATION_OF_PROTEIN_MODIFICATION_PROCESS
GO_POSITIVE_REGULATION_OF_PROTEIN_METABOLIC_PROCESS
GO_POSITIVE_REGULATION_OF_PROTEIN_MODIFICATION_PROCESS
GO_DNA_TEMPLATED_TRANSCRIPTION_ELONGATION
GO_CELLULAR_RESPONSE_TO_STRESS
GO_POSITIVE_REGULATION_OF_TRANSFERASE_ACTIVITY
GO_TRANSCRIPTION_ELONGATION_FROM_RNA_POLYMERASE_II_PROMOTER
GO_TRANSCRIPTION_FROM_RNA_POLYMERASE_II_PROMOTER
GO_CELLULAR_RESPONSE_TO_ORGANIC_SUBSTANCE
GO_RESPONSE_TO_GROWTH_FACTOR
GO_CELLULAR_RESPONSE_TO_ENDOGENOUS_STIMULUS
GO_REGULATION_OF_PROTEIN_MODIFICATION_BY_SMALL_PROTEIN_CONJUGATION_OR_REMOVAL
GO_DNA_TEMPLATED_TRANSCRIPTION_INITIATION
GO_POSITIVE_REGULATION_OF_RESPONSE_TO_STIMULUS
GO_REGULATION_OF_CELL_CYCLE
GO_TRANSCRIPTION_INITIATION_FROM_RNA_POLYMERASE_II_PROMOTER
GO_RESPONSE_TO_ENDOGENOUS_STIMULUS
GO_REGULATION_OF_PROTEIN_UBIQUITINATION_INVOLVED_IN_UBIQUITIN_DEPENDENT_PROTEIN_CATABOLIC_PROCESS
GO_CELL_CYCLE_PROCESS
GO_CELL_CYCLE
GO_REGULATION_OF_PROTEIN_CATABOLIC_PROCESS
GO_NEGATIVE_REGULATION_OF_PROTEIN_METABOLIC_PROCESS
GO_POSITIVE_REGULATION_OF_PROTEIN_MODIFICATION_BY_SMALL_PROTEIN_CONJUGATION_OR_REMOVAL
GO_RNA_CAPPING
GO_TRANSCRIPTION_COUPLED_NUCLEOTIDE_EXCISION_REPAIR
GO_REGULATION_OF_LIGASE_ACTIVITY
GO_PROTEIN_PHOSPHORYLATION
GO_PROTEIN_UBIQUITINATION_INVOLVED_IN_UBIQUITIN_DEPENDENT_PROTEIN_CATABOLIC_PROCESS
GO_MITOTIC_CELL_CYCLE
GO_REGULATION_OF_CELL_CYCLE_PHASE_TRANSITION
GO_REGULATION_OF_MITOTIC_CELL_CYCLE
GO_POSITIVE_REGULATION_OF_MOLECULAR_FUNCTION
GO_POSITIVE_REGULATION_OF_CATALYTIC_ACTIVITY
GO_POSITIVE_REGULATION_OF_CELL_COMMUNICATION
GO_INTRACELLULAR_SIGNAL_TRANSDUCTION
GO_PROTEASOMAL_PROTEIN_CATABOLIC_PROCESS
GO_REGULATION_OF_CELLULAR_PROTEIN_CATABOLIC_PROCESS
GO_REGULATION_OF_CATABOLIC_PROCESS
GO_REGULATION_OF_CELL_CYCLE_PROCESS
GO_NUCLEOTIDE_EXCISION_REPAIR
GO_REGULATION_OF_KINASE_ACTIVITY
GO_PHOSPHORYLATION
GO_REGULATION_OF_CELL_PROLIFERATION
GO_SOMATIC_STEM_CELL_POPULATION_MAINTENANCE
GO_CELL_DIVISION
GO_REGULATION_OF_PROTEIN_SERINE_THREONINE_KINASE_ACTIVITY
GO_TRANSCRIPTION_FROM_RNA_POLYMERASE_I_PROMOTER
